# Supplementary material for: Multidrug- and Extensively Drug-Resistant Mycobacterium tuberculosis Beijing Clades, Ukraine, 2015
Source: Emerg Infect Dis. 2020 Mar;26(3):481–90. doi: 10.3201/eid2603.190525 (PMC7045844; doi:10.3201/eid2603.190525)
Supplement: Appendix 1 — Additional information about multidrug-resistant and extensively drug-resistant Mycobacterium tuberculosis Beijing clades, Ukraine. [file 19-0525-Techapp-s1.xlsx]

## Sheet: Appendix 1 Table 1
Article DOI: https://doi.org/10.3201/eid2603.190525
Multidrug- and Extensively Drug-Resistant Mycobacterium tuberculosis Beijing Clades, Ukraine, 2015
Appendix 1 Table 1. Genes implicated in drug resistance and concidered resistance mutations included in study of multidrug-resistant and extensively drug-resistant Mycobacterium tuberculosis Beijing clades, Ukraine
Genes and upstream regions considered for resistance prediction	Considered codons/nucleotides/upstream range	Considered molecular resistance markers	Associated drugs	PMID
alr	complete	mutations in coding region reported as nonWT, alr M343T(atg/aCg) is resistance marker	cycloserine	28971867
eis_p	-1 to -140	all promotor variants considered as resistance associated	kanamycin	19906990
eis	complete	mutations in coding region reported as nonWT
embA	complete	mutations in coding region reported as nonWT	ethambutol	20427375
embA_p	-1 to -86	all promotor variants considered as resistance associated	ethambutol	20427375
embB	complete	covergent mutations (different amino acid substitutions in identical codons), others reported as nonWT	ethambutol	9142129
embC	complete	all mutations nonWT	ethambutol	20427375
ethA	complete	major structural gene alterations (i.e. non-sense mutations/inserted stop codon, frame shift mutations or larger deletions); 4327364_GAP with MICs between 2.5 and 10.0 mg/L (wild type MICs below 1.25 mg/L), unpublished data, unrelated isolates	prothionamide (ethionamide)	10944230, 17220416
ethA_p	-1 to -76	mutations in upstream region reported as nonWT	prothionamide (ethionamide)	10944230, 17220416
fabG1	complete	L203L (ctg/ctA), others reported as nonWT	isoniazid, prothionamide (ethionamide)	24354762
fabG1_p	-1 to -141	all promotor variants considered as resistance associated	isoniazid, prothionamide (ethionamide)	8284673
folC	complete	E40G (gag/gGg), I43T (atc/aCc), E40Q (gag/Cag), E153G (gag/gGg), I43A (atc/GCT), S150G (agc/Ggc), others reported as nonWT	PAS	23779105, 24366731
gidB	complete	major structural gene alterations (i.e. non-sense mutations/inserted stop codon, frame shift mutations or larger deletions); other variants reported as nonWT	streptomycin	17238915
gyrA	74-94	quinolone resistance determining region in gyrA	fluoroquinolones	8843279
gyrB	457-549	quinolone resistance determining region in gyrB reported as nonWT	fluoroquinolones	8031045
inhA	complete	I194T (atc/aCc), S94A (tcg/Gcg), others reported as nonWT	isoniazid, prothionamide (ethionamide)	8284673
katG	complete	major structural gene alterations (i.e. non-sense mutations/inserted stop codon, frame shift mutations or larger deletions), and codon 315	isoniazid	20211896
mshA	complete	mutations in coding region reported as nonWT	isoniazid, prothionamide (ethionamide)	18651841
pncA	complete	major structural gene alterations (i.e. non-sense mutations/inserted stop codon, frame shift mutations or larger deletions), and non-synonymous variants	pyrazinamide	25336456
pncA_p	-1 to -40	mutation in positions -7, -11, and -13; no other variants detected	pyrazinamide	25336456
ribD_p	-1 to -100	-12 g/a, no other variants detected	PAS	23779105
rpoA	complete	all non-synonymous mutations considered as putative compensatory mutations	fitness related	22179134
rpoB	complete	RRDR hotspot region - codon 425-452, and codon 170, 400 and 491	rifampicine	8095569
rpoB_other		other non-synonymous mutations in rpoB not related to resistance, and muttaions in rpoA, rpoC	fitness related	2446410
rpoC	complete	all non-synonymous mutations considered as putative compensatory mutations	fitness related	22179134
rpsL	complete	mutations in codon 43 and 88; no other variants detected	streptomycin	7934937
rrs	514-908	mutations ranging from 514-908 considered as streptomycin resistance associated	streptomycin	7934937
rrs	1325-1484	mutations ranging from 1400-1484 considered as kanamycin, amikacin and capreomycin resistance associated, others reported as nonWT	kanamycin, amikacin, capreomycin	7934937
thyA	complete	major structural gene alterations (i.e. non-sense mutations/inserted stop codon, frame shift mutations or larger deletions); other variants reported as nonWT	capreomycin	22034487
tlyA	complete	mutations in coding region reported as nonWT	PAS	15673735
whiB7	complete	mutations in coding region and upstream region reported as nonWT	kanamycin, streptomycin	23380727
ald	complete	mutations in coding region reported as nonWT	cycloserine	27064254
rrl	complete	mutations in coding region reported as nonWT	linezolid	16857584
rplC	complete	mutations in coding region reported as nonWT	linezolid	24189255, 22371899, 23075177
cycA	complete	mutations in coding region reported as nonWT	cycloserine	22912881
furA	complete	mutations in coding region reported as nonWT	isoniazid	20211896
dfrA	complete	mutations in coding region reported as nonWT	PAS	23779105, 20852189
ald	complete	mutations in coding region reported as nonWT	cycloserine	27064254
ubiA	complete	mutations in coding region reported as nonWT	ethambutol	25547657

## Sheet: Appendix 1 Table 2
Article DOI: Article DOI: https://doi.org/10.3201/eid2603.190525
Multidrug- and Extensively Drug-Resistant Mycobacterium tuberculosis Beijing Clades, Ukraine, 2015
Appendix 1 Table 2. Phylogenetic classification, molecular clusters, patient data, and phenotypic as well as genotypic drug resistance results used in the study of multidrug-resistant and extensively drug-resistant Mycobacterium tuberculosis Beijing clades, Ukraine
													phenotype	genotype	isoniazid	isoniazid, ethionamide, prothionamide	isoniazid, ethionamide, prothionamide, clofazimine	isoniazid, ethionamide, prothionamide	isoniazid, ethionamide, prothionamide	phenotype	GeneXpert	genotype	rifampicin, rifabutin	increases mut_RpoB activity	enhances mut_RpoB activity	phenotype	genotype	streptomycin	streptomycin, amikacin, kanamycin, capreomycin	streptomycin	streptomycin, kanamycin, PAS	streptomycin	phenotype	genotype	ethambutol	ethambutol	ethambutol	ethambutol	ethambutol	ethambutol	phenotype	genotype	pyrazinamide	phenotype	genotype	moxifloxacin, gatifloxacin, ofloxacin, levofloxacin, ciprofloxacin	moxifloxacin, gatifloxacin, ofloxacin, levofloxacin, ciprofloxacin	phenotype	genotype
ID	Beijing_type	DR	Genotype	Coll lineage	Molecualr cluster (max 5 SNPs distance)	HIV	Sex	Age	Age coded	Case	Live in	pDST method	isoniazid	isoniazid	Rv1908c	Rv1483	Rv1854c	Rv1484	Rv1909c	rifampicin	results	rifampicin	Rv0667	Rv0668	Rv3457c	streptomycin	streptomycin	Rv0682	Rvnr01	Rv3919c	Rv3197A	Rv1258c	erthambutol	erthambutol	Rv3794	Rv3795	Rv1267c	Rv3792	Rv3793	Rv3806c	pyrazinamide	pyrazinamide	Rv2043c	ofloxacin	ofloxacin	Rv0006	Rv0005	kanamycin	kanamycin
odir-1868	unknown	non-MDR	Beijing	2.2.1	ungrouped	pos	M	32	30-39	Retreatment	Village	BACTEC	S	gWT						S	S	gWT				S	gWT						S	gWT							S	gWT		NA	gWT			NA	gWT
odir-1606	Ukraine outbreak	M/XDR	Beijing	2.2.1	ungrouped	neg	M	28	≤30	Retreatment	Village	BACTEC & LJ	R	R	S315T(agc/aCc)	-15C/T			- 26 c/g	R	neg	R	S450L(tcg/tTg)	V483G(gtg/gGg)		R	R	K88R(aag/aGg)					R	R	-12C/T	Y334H(tac/Cac)					R	gWT		S	gWT			S	R
odir-1636	Ukraine outbreak	M/XDR	Beijing	2.2.1	group_5	pos	F	39	30-39	New case	Village	BACTEC & LJ	R	R	S315T(agc/aCc)	-15C/T			- 26 c/g	R	S	R	S450L(tcg/tTg)	V483G(gtg/gGg)		R	R	K88R(aag/aGg)					S	R	-12C/T	Y334H(tac/Cac)					R	R	I133T(att/aCt)	S	gWT			S	R
odir-1678	Ukraine outbreak	M/XDR	Beijing	2.2.1	ungrouped	neg	M	66	50≤	New case	Village	BACTEC & LJ	R	R	S315T(agc/aCc)	-15C/T			- 26 c/g	R	R	R	S450L(tcg/tTg)	V483G(gtg/gGg)		R	R	K88R(aag/aGg)					S	R	-12C/T	Y334H(tac/Cac)					S	R	-11a/c	R	R	D94G(gac/gGc)		S	gWT
odir-1695	Ukraine outbreak	M/XDR	Beijing	2.2.1	ungrouped	neg	M	17	≤30	New case	Village	BACTEC & LJ	R	R	S315T(agc/aCc)	-15C/T			- 26 c/g	R	R	R	S450L(tcg/tTg)	V483G(gtg/gGg)		R	R	K88R(aag/aGg)					S	R	-12C/T	Y334H(tac/Cac)					S	R	T135P(acc/Ccc)	S	gWT			S	gWT
odir-1721	Ukraine outbreak	M/XDR	Beijing	2.2.1	ungrouped	pos	F	30	30-39	Retreatment	Village	BACTEC & LJ	R	R	S315T(agc/aCc)	-15C/T			- 26 c/g	R	R	R	S450L(tcg/tTg)	V483G(gtg/gGg)		R	R	K88R(aag/aGg)					S	R	-12C/T	Y334H(tac/Cac)					S	R	A46V(gca/gTa)	S	gWT			S	gWT
odir-1746	Ukraine outbreak	M/XDR	Beijing	2.2.1	ungrouped	neg	M	53	50≤	Retreatment	Village	BACTEC & LJ	R	R	S315T(agc/aCc)	-15C/T			- 26 c/g	R	R	R	S450L(tcg/tTg)	V483G(gtg/gGg)		R	R	K88R(aag/aGg)					R/S	R	-12C/T	Y334H(tac/Cac)					R/S	R	V125G(gtc/gGc)	S	gWT			R	R
odir-1747	Ukraine outbreak	M/XDR	Beijing	2.2.1	ungrouped	neg	M	30	30-39	Retreatment	Village	BACTEC & LJ	R	R	S315T(agc/aCc)	-15C/T			- 26 c/g	R	R	R	S450L(tcg/tTg)	V483G(gtg/gGg)		R	R	K88R(aag/aGg)					R	R	-12C/T	Y334H(tac/Cac)					R	R	W119C(tgg/tgT)	S	gWT			S	R
odir-1783	Ukraine outbreak	M/XDR	Beijing	2.2.1	ungrouped	pos	M	41	40-49	New case	City	BACTEC & LJ	R	R	S315T(agc/aCc)	-15C/T			- 26 c/g	R	NA	R	S450L(tcg/tTg)	V483G(gtg/gGg)		R	R	K88R(aag/aGg)					S	R	-12C/T	Y334H(tac/Cac)					R	R	T177P(acc/Ccc)	R	R	D94Y(gac/Tac)		S	gWT
odir-1800	Ukraine outbreak	M/XDR	Beijing	2.2.1	ungrouped	neg	M	16	≤30	New case	City	BACTEC & LJ	R	R	S315T(agc/aCc)	-15C/T			- 26 c/g	R	R	R	S450L(tcg/tTg)	V483G(gtg/gGg)		R	R	K88R(aag/aGg)					S	R	-12C/T	Y334H(tac/Cac)					S	R	-11a/g	R	R	D94G(gac/gGc)		S	gWT
odir-28	Ukraine outbreak	M/XDR	Beijing	2.2.1	ungrouped	neg	M	46	40-49	New case	Village	BACTEC & LJ	R	R	S315T(agc/aCc)	-15C/T			- 26 c/g	R	R	R	S450L(tcg/tTg)	V483G(gtg/gGg)		R	R	K88R(aag/aGg)					R	R	-12C/T	Y334H(tac/Cac)					NA	R	del2288850_Adel2288851_Cdel2288852_Cdel2288855_Adel2288856_Tdel2288858_Gdel2288860_Cdel2288861_Cdel2288862_T	S	gWT			S	gWT
odir-3879	Ukraine outbreak	M/XDR	Beijing	2.2.1	ungrouped	pos	F	31	30-39	Retreatment	Village	BACTEC & LJ	R	R	S315T(agc/aCc)	-15C/T			- 26 c/g	R	R	R	S450L(tcg/tTg)	V483G(gtg/gGg)		R	R	K88R(aag/aGg)					R	R	-12C/T	Y334H(tac/Cac)					NA	R	A171E(gcg/gAg)	S	gWT			S	gWT
odir-3925	Ukraine outbreak	M/XDR	Beijing	2.2.1	ungrouped	neg	M	38	30-39	Retreatment	Village	BACTEC & LJ	R	R	S315T(agc/aCc)	-15C/T			- 26 c/g	R	NA	R	S450L(tcg/tTg)	V483G(gtg/gGg)		R	R	K88R(aag/aGg)	1401A/G				R	R	-12C/T	Y334H(tac/Cac)					NA	R	H57R(cac/cGc)	R	R	A90V(gcg/gTg)		R	R
odir-4027	Ukraine outbreak	M/XDR	Beijing	2.2.1	ungrouped	pos	M	37	30-39	New case	Village	BACTEC & LJ	R	R	S315T(agc/aCc)	-15C/T			- 26 c/g	R	R	R	S450L(tcg/tTg)	V483G(gtg/gGg)		R	R	K88R(aag/aGg)					R	R	-12C/T	Y334H(tac/Cac)					NA	R	P54R(ccg/cGg)	R	nonWT	A288D(gcc/gAc)		S	gWT
odir-4072	Ukraine outbreak	M/XDR	Beijing	2.2.1	ungrouped	neg	M	40	40-49	Retreatment	City	BACTEC & LJ	R	R	S315T(agc/aCc)	-15C/T			- 26 c/g	R	R	R	S450L(tcg/tTg)	V483G(gtg/gGg)		R	R	K88R(aag/aGg)	1401A/G				R	R	-12C/T	Y334H(tac/Cac)					NA	R	A134V(gcc/gTc)	R	R	D94G(gac/gGc)		R	R
odir-5192	Ukraine outbreak	M/XDR	Beijing	2.2.1	group_5	neg	F	26	≤30	Retreatment	Village	BACTEC & LJ	R	R	S315T(agc/aCc)	-15C/T			- 26 c/g	R	R	R	S450L(tcg/tTg)	V483G(gtg/gGg)		R	R	K88R(aag/aGg)					R	R	-12C/T	Y334H(tac/Cac)					NA	R	I133T(att/aCt)	R	R	D94G(gac/gGc)		R	R
odir-V1136	Ukraine outbreak	M/XDR	Beijing	2.2.1	ungrouped	neg	M	38	30-39	Retreatment	Village	BACTEC & LJ	R	R	S315T(agc/aCc)	-15C/T			- 26 c/g	R	NA	R	S450L(tcg/tTg)	V483G(gtg/gGg)		R	R	K88R(aag/aGg)	1401A/G				R	R	-12C/T	Y334H(tac/Cac)					S	gWT		NA	gWT			NA	R
odir-V963	Ukraine outbreak	M/XDR	Beijing	2.2.1	ungrouped	neg	F	40	40-49	New case	Village	BACTEC & LJ	R	R	S315T(agc/aCc)	-15C/T			- 26 c/g	R	NA	R	S450L(tcg/tTg)	V483G(gtg/gGg)		R	R	K88R(aag/aGg)	1401A/G				R	R	-12C/T	Y334H(tac/Cac)					R	R	G132D(ggt/gAt)	R	R	D94G(gac/gGc)		R	R
odir-167	Ukraine outbreak	M/XDR	Beijing	2.2.1	ungrouped	pos	M	27	≤30	New case	Village	BACTEC & LJ	R	R	S315T(agc/aCc)	-15C/T			- 26 c/g	R	R	R	S450L(tcg/tTg)	V483G(gtg/gGg)		R	R	K88R(aag/aGg)					R	R	-12C/T	Y334H(tac/Cac)					R	R	D12A(gac/gCc)	S	R	D94Y(gac/Tac)		S	gWT
odir-16	Europe/Russian W148 Outbreak	M/XDR	Beijing	2.2.1	ungrouped	neg	M	26	≤30	Retreatment	City	BACTEC & LJ	R	R	S315T(agc/aCc)					R	R	R	S450L(tcg/tTg)	L449R(ctg/cGg)		R	R	K43R(aag/aGg)					S	R		G406A(ggc/gCc)					S	R	I31S(atc/aGc)	S	gWT			R	gWT
odir-1776	Europe/Russian W148 Outbreak	M/XDR	Beijing	2.2.1	ungrouped	neg	M	76	50≤	New case	Village	BACTEC & LJ	R	R	S315T(agc/aCc)					R	R	R	S450L(tcg/tTg)	L449R(ctg/cGg)		R	R	K43R(aag/aGg)	1401A/G				R	R		G406A(ggc/gCc)					R	R	I31S(atc/aGc)	R	R	D94G(gac/gGc)		R	R
odir-1837	Europe/Russian W148 Outbreak	M/XDR	Beijing	2.2.1	ungrouped	pos	F	41	40-49	Retreatment	Village	BACTEC & LJ	R	R	S315T(agc/aCc)					R	R	R	S450L(tcg/tTg)	L449R(ctg/cGg)		R	R	K43R(aag/aGg)					S	R		G406A(ggc/gCc)					R	R	I31S(atc/aGc)	S	gWT			R	R
odir-4104	Europe/Russian W148 Outbreak	M/XDR	Beijing	2.2.1	group_1	neg	M	44	40-49	Retreatment	Village	BACTEC & LJ	R	R	S315T(agc/aCc)					R	R	R	S450L(tcg/tTg)	L449R(ctg/cGg)		R	R	K43R(aag/aGg)					R	R		G406A(ggc/gCc)					S	R	I31S(atc/aGc)	S	R	D94G(gac/gGc)		S	gWT
odir-4370	Europe/Russian W148 Outbreak	M/XDR	Beijing	2.2.1	ungrouped	pos	M	33	30-39	New case	City	BACTEC & LJ	R	R	S315T(agc/aCc)					R	neg	R	S450L(tcg/tTg)	L449R(ctg/cGg)		R	R	K43R(aag/aGg)	1401A/G				R	R		G406A(ggc/gCc)					NA	R	I31S(atc/aGc)	R	R	D94A(gac/gCc)	N499I(aac/aTc)	R	R
odir-4537	Europe/Russian W148 Outbreak	M/XDR	Beijing	2.2.1	ungrouped	neg	M	28	≤30	Retreatment	City	BACTEC & LJ	R	R	S315T(agc/aCc)					R	NA	R	S450L(tcg/tTg)	L449R(ctg/cGg)		R	R	K43R(aag/aGg)			-116 a/g		R	R		G406A(ggc/gCc)						R	I31S(atc/aGc)	R	R	A90V(gcg/gTg)		R	nonWT
odir-4705	Europe/Russian W148 Outbreak	M/XDR	Beijing	2.2.1	ungrouped	pos	F	40	40-49	New case	City	BACTEC & LJ	R	R	S315T(agc/aCc)			T79N(acc/aAc)		R	R	R	S450L(tcg/tTg)	L449R(ctg/cGg)		R	R	K43R(aag/aGg)					R	R		G406A(ggc/gCc)					NA	R	I31S(atc/aGc)	S	gWT			S	gWT
odir-5010	Europe/Russian W148 Outbreak	M/XDR	Beijing	2.2.1	group_1	pos	F	28	≤30	New case	Village	BACTEC & LJ	R	R	S315T(agc/aCc)					R	S	R	S450L(tcg/tTg)	L449R(ctg/cGg)		R	R	K43R(aag/aGg)					R	R		G406A(ggc/gCc)					NA	R	I31S(atc/aGc)	NA	R	D94G(gac/gGc)		NA	gWT
odir-5153	Europe/Russian W148 Outbreak	M/XDR	Beijing	2.2.1	ungrouped	pos	M	37	30-39	Retreatment	Village	BACTEC & LJ	R	R	S315T(agc/aCc)					R	R	R	S450L(tcg/tTg)	L449R(ctg/cGg)		R	R	K43R(aag/aGg)	1402C/T				R	R		G406A(ggc/gCc)					NA	R	I31S(atc/aGc)	S	gWT			S	nonWT
odir-5552	Europe/Russian W148 Outbreak	M/XDR	Beijing	2.2.1	ungrouped	neg	F	29	≤30	Retreatment	Village	BACTEC & LJ	R	R	S315T(agc/aCc)					R	NA	R	S450L(tcg/tTg)	L449R(ctg/cGg)		R	R	K43R(aag/aGg)			-116 a/g		R	R		G406A(ggc/gCc)					NA	R	I31S(atc/aGc)	S	gWT			S	nonWT
odir-1853	Europe/Russian W148 Outbreak	M/XDR	Beijing	2.2.1	ungrouped	neg	M	62	50≤	New case	Village	BACTEC & LJ	R	R	S315T(agc/aCc)					R	R	R	S450F(tcg/tTC)			R	R	K43R(aag/aGg)					R	R		M306V(atg/Gtg)					S	gWT		S	gWT			R	R
odir-1857	Europe/Russian W148 Outbreak	M/XDR	Beijing	2.2.1	ungrouped	pos	F	61	50≤	New case	Village	BACTEC & LJ	R	R	S315T(agc/aCc)					R	R	R	S450F(tcg/tTC)			R	R	K43R(aag/aGg)					R	R	-12C/T	M306V(atg/Gtg)					R	R	ins2288779i1	R	R	D94G(gac/gGc)		S	R
odir-213	Europe/Russian W148 Outbreak	M/XDR	Beijing	2.2.1	ungrouped	neg	F	56	50≤	New case	NA	BACTEC & LJ	R	R	S315T(agc/aCc)					R	R	R	S450F(tcg/tTC)			R	R	K43R(aag/aGg)					R	R		M306V(atg/Gtg)					S	gWT		S	gWT			S	R
odir-24	Europe/Russian W148 Outbreak	M/XDR	Beijing	2.2.1	ungrouped	pos	M	42	40-49	Retreatment	Village	BACTEC & LJ	R	R	S315T(agc/aCc)					R	R	R	S450F(tcg/tTC)			R	R	K43R(aag/aGg)					S	R		M306V(atg/Gtg)					NA	R	A28D(gcc/gAc)	S	gWT			S	R
odir-341	Europe/Russian W148 Outbreak	M/XDR	Beijing	2.2.1	ungrouped	neg	M	40	40-49	New case	Village	BACTEC & LJ	R	R	S315T(agc/aCc)					R	R	R	S450F(tcg/tTC)			R	R	K43R(aag/aGg)	1401A/G				R	R		M306V(atg/Gtg)					S	R	G132D(ggt/gAt)	S	gWT			S	R
odir-357	Europe/Russian W148 Outbreak	M/XDR	Beijing	2.2.1	ungrouped	neg	M	31	30-39	New case	NA	BACTEC & LJ	R	R	S315T(agc/aCc)					R	R	R	S450L(tcg/tTg)V496A(gtg/gCg)			R	R	K43R(aag/aGg)					R	R		M306I(atg/atA)					NA	R	P54L(ccg/cTg)	S	gWT			S	gWT
odir-4139	Europe/Russian W148 Outbreak	M/XDR	Beijing	2.2.1	ungrouped	neg	F	30	30-39	New case	City	BACTEC & LJ	R	R	S315T(agc/aCc)					R	R	R	S450L(tcg/tTg)V496A(gtg/gCg)			R	R	K43R(aag/aGg)					R	R		M306I(atg/atA)					NA	gWT		S	gWT			S	gWT
odir-4268	Europe/Russian W148 Outbreak	M/XDR	Beijing	2.2.1	ungrouped	pos	F	46	40-49	Retreatment	Village	BACTEC & LJ	R	R	S315T(agc/aCc)					R	R	R	S450L(tcg/tTg)V496A(gtg/gCg)			R	R	K43R(aag/aGg)	1401A/G				R	R		M306I(atg/atA)					NA	R	H57Y(cac/Tac)	S	R	D94G(gac/gGc)		R	R
odir-5	Europe/Russian W148 Outbreak	M/XDR	Beijing	2.2.1	ungrouped	neg	M	35	30-39	Retreatment	Village	BACTEC & LJ	R	R	S315T(agc/aCc)					R	R	R	S450L(tcg/tTg)V496A(gtg/gCg)			R	R	K43R(aag/aGg)					R	R		M306I(atg/atA)					NA	R	Q10_(cag/Tag)	R	R	D94N(gac/Aac)		S	gWT
odir-1727	Europe/Russian W148 Outbreak	M/XDR	Beijing	2.2.1	ungrouped	pos	M	51	50≤	New case	City	BACTEC & LJ	R	R	S315T(agc/aCc)	-8T/C				R	R	R	D435Y(gac/Tac)S441T(tcg/Acg)			R	R	K43R(aag/aGg)	1401A/G				R	R		M306I(atg/atA)		Y523C(tac/tGc)			R	R	G24R(ggc/Cgc)	R	R	D94N(gac/Aac)		R	R
odir-1731	Europe/Russian W148 Outbreak	non-MDR	Beijing	2.2.1	ungrouped	neg	F	42	40-49	Retreatment	City	BACTEC	S	gWT						S	S	gWT				S	gWT						S	gWT							S	gWT		NA	gWT			NA	gWT
odir-1869	Europe/Russian W148 Outbreak	M/XDR	Beijing	2.2.1	ungrouped	pos	F	49	40-49	New case	City	BACTEC & LJ	R	R	S315T(agc/aCc)					R	R	R	H445D(cac/Gac)			R	R	K43R(aag/aGg)					S	gWT							R	gWT		S	gWT			S	gWT
odir-1937	Europe/Russian W148 Outbreak	non-MDR	Beijing	2.2.1	ungrouped	neg	F	37	30-39	Retreatment	Village	BACTEC	S	gWT						S	S	gWT				S	gWT						S	gWT							S	gWT		NA	gWT			NA	gWT
odir-20	Europe/Russian W148 Outbreak	M/XDR	Beijing	2.2.1	ungrouped	neg	F	24	≤30	New case	Village	BACTEC & LJ	R	R	S315T(agc/aCc)					R	R	R	P45S(ccg/Tcg)S450L(tcg/tTg)			R	R	K43R(aag/aGg)					R	R		M306V(atg/Gtg)					S	R	D49E(gac/gaG)	S	gWT			S	gWT
odir-201	Europe/Russian W148 Outbreak	M/XDR	Beijing	2.2.1	ungrouped	neg	M	35	30-39	New case	Village	BACTEC & LJ	R	R	S315T(agc/aCc)					R	R	R	S450L(tcg/tTg)R827L(cgc/cTc)			R	R	K43R(aag/aGg)					R	R		Y319C(tat/tGt)					S	gWT		S	gWT			S	gWT
odir-26	Europe/Russian W148 Outbreak	M/XDR	Beijing	2.2.1	ungrouped	neg	M	45	40-49	Retreatment	Village	BACTEC & LJ	R	R	S315T(agc/aCc)					R	R	R	S450L(tcg/tTg)	I491V(atc/Gtc)		R	R	K43R(aag/aGg)					S	nonWT		N296H(aat/Cat)					NA	R	G105V(ggc/gTc)	S	gWT			S	gWT
odir-275	Europe/Russian W148 Outbreak	M/XDR	Beijing	2.2.1	ungrouped	neg	F	20	≤30	Retreatment	Village	BACTEC & LJ	R	R	S315T(agc/aCc)					R	R	R	S450L(tcg/tTg)R827L(cgc/cTc)			R	R	K43R(aag/aGg)					R	R	-8C/T	Y319C(tat/tGt)					NA	R	-11a/g	S	gWT			S	gWT
odir-4	Europe/Russian W148 Outbreak	M/XDR	Beijing	2.2.1	ungrouped	pos	M	25	≤30	Retreatment	City	BACTEC & LJ	R	R	S315T(agc/aCc)					R	R	R	S450L(tcg/tTg)	V517L(gtg/Ctg)		R	R	K43R(aag/aGg)					R	R		M306V(atg/Gtg)					R	R	L172P(ctg/cCg)	R	R	D94G(gac/gGc)		R	R
odir-1777	Central Asia outbreak	M/XDR	Beijing	2.2.1	group_6	neg	F	40	40-49	New case	Village	BACTEC & LJ	R	R	S315T(agc/aCc)					R	neg	R	S450L(tcg/tTg)	V483G(gtg/gGg)		R	R	K43R(aag/aGg)					S	R		M306V(atg/Gtg)					S	R	P69L(cca/cTa)	S	gWT			S	gWT
odir-18	Central Asia outbreak	M/XDR	Beijing	2.2.1	ungrouped	pos	F	36	30-39	New case	City	BACTEC & LJ	R	R	S315T(agc/aCc)					R	R	R	S450L(tcg/tTg)L554P(ctg/cCg)			R	R	K43R(aag/aGg)	1401A/G				R	R		M306V(atg/Gtg)					NA	R	L4W(ttg/tGg)	R	R	A90V(gcg/gTg)		R	R
odir-325	Central Asia outbreak	M/XDR	Beijing	2.2.1	ungrouped	neg	F	34	30-39	New case	City	BACTEC & LJ	R	R	S315T(agc/aCc)					R	R	R	S450L(tcg/tTg)	V483G(gtg/gGg)	T279A(acc/Gcc)	R	R	K43R(aag/aGg)					R	R		M306V(atg/Gtg)					S	R	P69L(cca/cTa)	S	gWT			S	gWT
odir-5561	Central Asia outbreak	M/XDR	Beijing	2.2.1	group_6	neg	M	22	≤30	New case	Village	BACTEC & LJ	R	R	S315T(agc/aCc)					R	R	R	S450L(tcg/tTg)	V483G(gtg/gGg)		R	R	K43R(aag/aGg)					R	R		M306V(atg/Gtg)					NA	R	P69L(cca/cTa)	S	gWT			S	gWT
odir-1802	Central Asia outbreak	M/XDR	Beijing	2.2.1	ungrouped	neg	M	42	40-49	Retreatment	Village	BACTEC & LJ	R	R	S315T(agc/aCc)					R	R	R	S450L(tcg/tTg)	E750D(gag/gaC)		S	R	K43R(aag/aGg)					S	R		M306V(atg/Gtg)					R	R	ins2289023i1Q10P(cag/cCg)	S	gWT			S	gWT
odir-1833	Central Asia outbreak	M/XDR	Beijing	2.2.1	ungrouped	neg	M	35	30-39	Retreatment	City	BACTEC & LJ	R	R	S315T(agc/aCc)					R	R	R	S450L(tcg/tTg)			R	R	K43R(aag/aGg)					S	R		M306I(atg/atA)					R	R	ins2288779i1S104R(agc/agG)	S	gWT			S	gWT
odir-199	Central Asia outbreak	M/XDR	Beijing	2.2.1	ungrouped	neg	F	28	≤30	Retreatment	Village	BACTEC & LJ	R	R	S315T(agc/aCc)					R	R	R	S450L(tcg/tTg)	I491T(atc/aCc)		R	R	K43R(aag/aGg)					R	R		G406A(ggc/gCc)					R	R	W68R(tgg/Cgg)	S	gWT			S	gWT
odir-136	Central Asia	non-MDR	Beijing	2.2.1	ungrouped	neg	M	32	30-39	New case	City	BACTEC	S	gWT						S	S	gWT				S	nonWT			del4408088_G			R	gWT							S	gWT		NA	gWT			NA	gWT
odir-157	Central Asia	non-MDR	Beijing	2.2.1	group_4	pos	M	60	50≤	New case	Village	BACTEC	S	gWT						S	S	gWT				S	nonWT		1443C/G				S	gWT							S	gWT		NA	gWT			NA	nonWT
odir-1627	Central Asia	non-MDR	Beijing	2.2.1	ungrouped	pos	F	46	40-49	New case	Village	BACTEC	S	gWT						S	S	nonWT	S1161S(tcc/tcT)			S	nonWT			E32D(gag/gaC)			S	nonWT				A105E(gcg/gAg)			S	gWT		NA	gWT			NA	gWT
odir-1645	Central Asia	non-MDR	Beijing	2.2.1	ungrouped	pos	M	49	40-49	New case	City	BACTEC	S	gWT						S	S	nonWT	I925V(att/Gtt)			S	gWT						S	gWT							S	gWT		NA	gWT			NA	gWT
odir-1700	Central Asia	non-MDR	Beijing	2.2.1	ungrouped	neg	M	35	30-39	New case	City	BACTEC & LJ	R	gWT						R	R	R	H445Y(cac/Tac)			S	R	K43R(aag/aGg)					S	gWT							S	gWT		S	gWT			S	gWT
odir-1808	Central Asia	non-MDR	Beijing	2.2.1	ungrouped	neg	M	1	≤30	New case	Village	BACTEC	S	gWT						S	NA	gWT				R	nonWT		1443C/G				S	gWT							S	gWT		NA	gWT			NA	nonWT
odir-1836	Central Asia	M/XDR	Beijing	2.2.1	ungrouped	pos	M	47	40-49	New case	City	BACTEC & LJ	R	R	S315T(agc/aCc)					R	R	R	S450L(tcg/tTg)			R	R	K43R(aag/agg)					R	gWT							R	gWT		S	gWT			S	gWT
odir-1838	Central Asia	non-MDR	Beijing	2.2.1	ungrouped	pos	F	48	40-49	New case	City	BACTEC	S	gWT						S	S	gWT				S	gWT						R	nonWT	-76G/C						S	gWT		NA	nonWT	Q113E(cag/Gag)		NA	nonWT
odir-1850	Central Asia	non-MDR	Beijing	2.2.1	ungrouped	neg	F	28	≤30	New case	Village	BACTEC	S	gWT						S	NA	gWT				S	nonWT	G124S(ggc/Agc)		E32D(gag/gaC)			S	gWT							S	gWT		NA	gWT			NA	gWT
odir-1881	Central Asia	non-MDR	Beijing	2.2.1	ungrouped	neg	M	36	30-39	New case	Village	BACTEC & LJ	R	nonWT			F376F(ttt/ttC)			S	S	gWT				S	gWT						S	gWT							S	gWT		S	gWT			S	gWT
odir-1928	Central Asia	non-MDR	Beijing	2.2.1	ungrouped	neg	M	30	30-39	New case	Village	BACTEC	S	gWT						S	S	gWT				S	nonWT		1443C/G				S	gWT							S	gWT		NA	gWT			NA	nonWT
odir-1941	Central Asia	M/XDR	Beijing	2.2.1	ungrouped	neg	M	41	40-49	New case	City	BACTEC & LJ	R	R	S315T(agc/aCc)	-15C/T				R	R	R	D435V(gac/gTc)			R	R	K43R(aag/aGg)	1401A/G				S	gWT							R	R	ins2289063i1ins2289063i2	S	gWT			R	R
odir-1953	Central Asia	non-MDR	Beijing	2.2.1	ungrouped	pos	M	43	40-49	New case	City	BACTEC	S	gWT						S	S	gWT				S	gWT						S	gWT							S	gWT		NA	gWT			NA	gWT
odir-22	Central Asia	non-MDR	Beijing	2.2.1	ungrouped	neg	M	30	30-39	Retreatment	Village	BACTEC	R	gWT						S	S	gWT				R	nonWT			R83R(cgg/cgA)			R	nonWT	-76G/C						NA	gWT		NA	nonWT	Q113E(cag/Gag)		NA	nonWT
odir-23	Central Asia	non-MDR	Beijing	2.2.1	ungrouped	pos	F	30	30-39	New case	City	BACTEC	S	gWT						S	neg	gWT				S	gWT						S	gWT							S	gWT		NA	gWT			NA	gWT
odir-261	Central Asia	M/XDR	Beijing	2.2.1	ungrouped	neg	M	36	30-39	Retreatment	NA	BACTEC & LJ	R	R	S315T(agc/aCc)					R	R	R	S450L(tcg/tTg)	V483G(gtg/gGg)		R	R	K43R(aag/aGg)					R	R	P423P(ccg/ccT)	M306V(atg/Gtg)					R	gWT		S	R	S91P(tcg/Ccg)		S	R
odir-29	Central Asia	non-MDR	Beijing	2.2.1	ungrouped	neg	M	38	30-39	New case	Village	BACTEC	S	gWT						S	S	gWT				R	R	K43R(aag/aGg)					S	gWT							NA	gWT		NA	gWT			NA	gWT
odir-296	Central Asia	non-MDR	Beijing	2.2.1	ungrouped	neg	M	63	50≤	Retreatment	Village	BACTEC	S	nonWT	F720S(ttc/tCc)					S	S	gWT				S	gWT						S	gWT							S	gWT		NA	gWT			NA	gWT
odir-34	Central Asia	M/XDR	Beijing	2.2.1	ungrouped	neg	M	53	50≤	New case	City	BACTEC & LJ	R	R	S315T(agc/aCc)					R	R	R	S450L(tcg/tTg)			R	R	K43R(aag/aGg)					R	R		G406A(ggc/gCc)					-	R	A134V(gcc/gTc)	S	gWT			S	gWT
odir-379	Central Asia	non-MDR	Beijing	2.2.1	ungrouped	neg	M	19	≤30	New case	Village	BACTEC	S	gWT						S	S	gWT				R	gWT						S	gWT							S	gWT		NA	gWT			NA	gWT
odir-3909	Central Asia	non-MDR	Beijing	2.2.1	ungrouped	neg	M	41	40-49	New case	City	LJ	S	gWT						S	R	gWT				S	gWT						S	gWT							R	gWT		R	gWT			S	gWT
odir-409	Central Asia	non-MDR	Beijing	2.2.1	ungrouped	neg	F	40	40-49	New case	Village	BACTEC	S	gWT						S	S	gWT				S	nonWT		538A/G				S	gWT							S	gWT		NA	gWT			NA	nonWT
odir-4419	Central Asia	non-MDR	Beijing	2.2.1	ungrouped	pos	M	44	40-49	Retreatment	City	BACTEC & LJ	R	gWT						S	NA	gWT				R	gWT						R	gWT							NA	gWT		R	gWT			S	gWT
odir-4495	Central Asia	M/XDR	Beijing	2.2.1	ungrouped	neg	M	32	30-39	New case	City	BACTEC & LJ	R	R	S315T(agc/aCc)					R	NA	R	S450L(tcg/tTg)	K1152N(aag/aaC)		R	R	K43R(aag/aGg)	1401A/G				R	gWT							NA	gWT		R	R	D94A(gac/gCc)		R	R
odir-484	Central Asia	non-MDR	Beijing	2.2.1	ungrouped	neg	M	41	40-49	New case	NA	BACTEC	S	gWT						S	S	gWT				S	gWT						S	gWT							S	gWT		NA	gWT			NA	gWT
odir-4849	Central Asia	M/XDR	Beijing	2.2.1	ungrouped	neg	F	35	30-39	Retreatment	Village	BACTEC & LJ	R	R	S315T(agc/aCc)					R	R	R	S450L(tcg/tTg)	A521D(gcc/gAc)		R	R	K43R(aag/aGg)					R	gWT							NA	gWT		S	gWT			S	gWT
odir-487	Central Asia	non-MDR	Beijing	2.2.1	ungrouped	neg	M	36	30-39	New case	City	BACTEC	R	gWT						S	S	gWT				R	gWT						S	gWT							S	gWT		NA	gWT			NA	gWT
odir-5454	Central Asia	M/XDR	Beijing	2.2.1	ungrouped	pos	F	48	40-49	Retreatment	City	BACTEC & LJ	R	R	S315T(agc/aCc)					R	R	R	-75C/TS450L(tcg/tTg)	V483G(gtg/gGg)		R	R	K88R(aag/aGg)					R	R		D1024N(gac/Aac)					NA	R	F94S(ttc/tCc)	R	R	A90V(gcg/gTg)		R	R
odir-7	Central Asia	M/XDR	Beijing	2.2.1	ungrouped	neg	F	32	30-39	New case	Village	BACTEC & LJ	R	R	S315T(agc/aCc)	L203L(ctg/ctA)				R	R	R	S450L(tcg/tTg)R827L(cgc/cTc)			R	R		517C/T				S	R		G406A(ggc/gCc)					R	gWT		S	gWT			S	R
odir-8	Central Asia	non-MDR	Beijing	2.2.1	ungrouped	pos	M	42	40-49	New case	Village	BACTEC	S	gWT						S	S	gWT				S	gWT						S	gWT							NA	gWT		NA	gWT			NA	gWT
odir-V1066	Central Asia	non-MDR	Beijing	2.2.1	ungrouped	neg	M	48	40-49	New case	Village	BACTEC	S	gWT						S	NA	gWT				S	gWT						R	gWT							S	gWT		NA	gWT			NA	nonWT
odir-V374	Central Asia	non-MDR	Beijing	2.2.1	group_4	neg	M	36	30-39	New case	Village	BACTEC	R	gWT						0	NA	gWT				R	nonWT		1443C/G				R	gWT							NA	gWT		NA	gWT			NA	nonWT
odir-V996	Central Asia	non-MDR	Beijing	2.2.1	ungrouped	neg	M	54	50≤	New case	Village	BACTEC	S	gWT						S	NA	gWT				S	gWT						S	gWT							S	gWT		NA	gWT			NA	gWT
odir-3914	Central Asia	M/XDR	Beijing	2.2.1	ungrouped	neg	F	72	50≤	Retreatment	City	BACTEC & LJ	R	R	S315T(agc/aCc)	-15C/T	del2102710_G			R	NA	R	D435V(gac/gTc)			R	R	K43R(aag/aGg)	1401A/G				R	gWT							NA	R	L19P(ctg/cCg)	R	R	D94G(gac/gGc)		R	R
odir-327	Ancestral 2	M/XDR	Beijing	2.2.1	ungrouped	neg	M	36	30-39	New case	Village	BACTEC & LJ	R	R	I335V(atc/Gtc)S315T(agc/aCc)					R	R	R	S450L(tcg/tTg)	D485N(gat/Aat)		R	R	K43R(aag/aGg)					R	nonWT	V122V(gtg/gtA)	A453A(gcc/gcT)Q497R(cag/cGg)					R	R	F81S(ttc/tCc)	S	gWT			S	gWT
odir-11		non-MDR	Ghana	4.1	group_3	neg	M	45	40-49	Retreatment	Village	BACTEC	R	R	S315T(agc/aCc)					S	S	gWT		L357L(ctg/Ttg)		R	R	K43R(aag/aGg)					S	nonWT		S261S(tcg/tcA)					NA	gWT		NA	gWT			NA	gWT
odir-17		non-MDR	Ghana	4.1	group_3	neg	M	43	40-49	Retreatment	Village	BACTEC	R	R	S315T(agc/aCc)					S	S	gWT		L357L(ctg/Ttg)		R	R	K43R(aag/aGg)					R	nonWT		S261S(tcg/tcA)					NA	gWT		NA	gWT			NA	gWT
odir-1851		non-MDR	Ghana	4.1	group_3	pos	M	38	30-39	New case	City	BACTEC	R	R	S315T(agc/aCc)					S	neg	gWT		L357L(ctg/Ttg)		R	R	K43R(aag/aGg)					S	nonWT		S261S(tcg/tcA)					S	gWT		NA	gWT			NA	gWT
odir-1921		M/XDR	Ghana	4.1	ungrouped	neg	M	44	40-49	New case	City	BACTEC & LJ	R	R	S315T(agc/aCc)					R	R	R	S450L(tcg/tTg)I480T(atc/aCc)	L357L(ctg/Ttg)		R	R	K43R(aag/aGg)					S	nonWT		S261S(tcg/tcA)M306I(atg/atA)					R	gWT		S	gWT			S	gWT
odir-33		M/XDR	Ghana	4.1	ungrouped	neg	M	39	30-39	Retreatment	Village	BACTEC & LJ	R	R	S315T(agc/aCc)					R	R	R	S450L(tcg/tTg)	L357L(ctg/ttg)V483G(gtg/ggg)		R	R	K43R(aag/aGg)					R	nonWT		S261S(tcg/tca)					NA	gWT		S	gWT			S	gWT
odir-410		non-MDR	Ghana	4.1	group_3	neg	F	43	40-49	New case	NA	BACTEC	R	R	S315T(agc/aCc)					S	S	gWT		L357L(ctg/Ttg)		R	R	K43R(aag/aGg)					S	nonWT		S261S(tcg/tcA)					S	gWT		NA	gWT			NA	gWT
odir-295		non-MDR	Ghana	4.1	ungrouped	neg	M	40	40-49	New case	Village	BACTEC	S	gWT						S	S	gWT				S	gWT						S	nonWT						M180T(atg/aCg)	S	gWT		NA	gWT			NA	gWT
odir-304		non-MDR	Ghana	4.1	ungrouped	neg	F	50	50≤	New case	Village	BACTEC	R	R	N493S(aac/aGc)S315T(agc/aCc)					S	S	gWT				R	nonWT		ins1471746i1	del4407628_C			S	R		M306V(atg/Gtg)				M180T(atg/aCg)	S	gWT		NA	gWT			NA	nonWT
odir-1858		non-MDR	H37Rv-like	4.8	ungrouped	pos	M	31	30-39	Retreatment	City	BACTEC	S	nonWT			V175V(gtt/gtC)			S	S	gWT				S	nonWT		1112C/T				S	gWT							S	gWT		NA	gWT			NA	nonWT
odir-1951		non-MDR	H37Rv-like	4.8	ungrouped	neg	F	35	30-39	New case	Village	BACTEC	S	nonWT			V175V(gtt/gtC)			S	S	gWT				S	nonWT		1112C/T				S	gWT							S	gWT		NA	R	D94G(gac/gGc)		NA	nonWT
odir-21		non-MDR	H37Rv-like	4.8	ungrouped	pos	M	32	30-39	Retreatment	City	BACTEC	S	nonWT			V175V(gtt/gtC)			S	S	gWT				S	nonWT		1112C/T				R	gWT							R	gWT		NA	gWT			NA	nonWT
odir-5236		non-MDR	H37Rv-like	4.8	ungrouped	neg	M	54	50≤	New case	Village	BACTEC	S	nonWT			V175V(gtt/gtC)			S	NA	gWT				S	nonWT		1112C/T				S	gWT							NA	gWT		R	gWT			S	nonWT
odir-12		non-MDR	H37Rv-like	4.8	ungrouped	neg	F	38	30-39	Retreatment	Village	LJ	S	gWT						S	S	gWT			P121S(ccc/Tcc)	S	gWT						S	gWT							NA	gWT		NA	gWT			R	gWT
odir-137		non-MDR	H37Rv-like	4.8	ungrouped	neg	F	42	40-49	New case	Village	BACTEC	S	gWT						S	S	gWT				S	gWT						S	nonWT		G294G(ggc/ggT)		L290L(ctg/ctA)			S	gWT		NA	gWT			NA	gWT
odir-1620		non-MDR	H37Rv-like	4.8	ungrouped	neg	F	31	30-39	New case	City	BACTEC	S	gWT						S	S	gWT				S	gWT						R	gWT							S	gWT		NA	gWT			NA	gWT
odir-1625		non-MDR	H37Rv-like	4.8	ungrouped	neg	M	65	50≤	New case	Village	BACTEC	S	gWT						S	S	gWT				R	R	K43R(aag/aGg)					S	gWT							S	gWT		NA	gWT			NA	gWT
odir-1637		non-MDR	H37Rv-like	4.8	ungrouped	neg	F	41	40-49	Retreatment	NA	BACTEC	S	gWT						S	neg	nonWT	P947P(ccg/ccT)			S	gWT						S	gWT							S	gWT		NA	gWT			NA	gWT
odir-1702		non-MDR	H37Rv-like	4.8	ungrouped	neg	M	36	30-39	New Case	Village	BACTEC	S	gWT						S	S	gWT				S	gWT						S	gWT							S	gWT		NA	gWT			NA	gWT
odir-1707		non-MDR	H37Rv-like	4.8	ungrouped	neg	M	30	30-39	New case	Village	BACTEC	S	nonWT		S166S(tcg/tcA)				S	S	gWT				S	gWT						S	gWT							S	gWT		NA	gWT			NA	gWT
odir-1720		non-MDR	H37Rv-like	4.8	group_7	pos	M	53	50≤	New case	City	BACTEC	S	gWT						S	S	gWT		T667M(acg/aTg)		S	gWT						S	gWT							S	gWT		NA	gWT			NA	gWT
odir-1736		non-MDR	H37Rv-like	4.8	ungrouped	pos	M	37	30-39	New case	Village	BACTEC	S	gWT						S	S	gWT				S	gWT						S	nonWT	G903R(ggc/Cgc)					V96V(gtg/gtC)	S	gWT		NA	gWT			NA	gWT
odir-1739		non-MDR	H37Rv-like	4.8	ungrouped	neg	F	32	30-39	New case	Village	BACTEC	S	gWT						S	neg	gWT				S	gWT						S	nonWT		R947R(cgg/cgC)					S	gWT		NA	gWT			NA	gWT
odir-1742		non-MDR	H37Rv-like	4.8	ungrouped	neg	M	55	50≤	New case	Village	BACTEC	S	gWT						S	neg	nonWT	A1069A(gcc/gcT)	G1298G(ggt/ggC)		S	gWT						S	nonWT	A259T(gcg/Acg)						S	gWT		NA	gWT			NA	gWT
odir-1811		non-MDR	H37Rv-like	4.8	group_2	neg	M	44	40-49	New case	Village	BACTEC	S	gWT						S	S	gWT				S	gWT						S	gWT							S	gWT		NA	gWT			NA	gWT
odir-1873		non-MDR	H37Rv-like	4.8	ungrouped	neg	M	65	50≤	New case	City	BACTEC	S	gWT						S	S	gWT				S	gWT						S	nonWT					N788D(aac/Gac)		S	gWT		NA	gWT			NA	gWT
odir-1895		non-MDR	H37Rv-like	4.8	ungrouped	neg	F	61	50≤	New case	Village	BACTEC	S	gWT						S	S	gWT				S	nonWT					ins1406601i1	S	gWT							S	gWT		NA	gWT			NA	gWT
odir-1901		non-MDR	H37Rv-like	4.8	ungrouped	neg	M	52	50≤	New case	Village	BACTEC	S	gWT						S	S	gWT		T667M(acg/aTg)		S	gWT						S	gWT							S	gWT		NA	gWT			NA	gWT
odir-1943		non-MDR	H37Rv-like	4.8	group_2	neg	F	78	50≤	New case	City	BACTEC	R	gWT						S	S	gWT				S	gWT						R	gWT							S	gWT		NA	gWT			NA	gWT
odir-1999		non-MDR	H37Rv-like	4.8	ungrouped	neg	M	54	50≤	New case	Village	BACTEC	S	gWT						S	S	gWT				S	gWT						S	gWT							S	gWT		NA	gWT			NA	gWT
odir-262		non-MDR	H37Rv-like	4.8	ungrouped	neg	M	55	50≤	Retreatment	Village	BACTEC	R	gWT						S	S	gWT		D269G(gac/gGc)		R	gWT						S	gWT							NA	gWT		NA	gWT			NA	gWT
odir-264		non-MDR	H37Rv-like	4.8	ungrouped	neg	M	38	30-39	New case	Village	BACTEC	S	gWT						S	S	gWT				S	gWT						S	gWT							R	gWT		NA	gWT			NA	gWT
odir-294		non-MDR	H37Rv-like	4.7	ungrouped	neg	F	36	30-39	New case	NA	BACTEC	S	nonWT	Y229Y(tac/taT)					S	S	gWT				S	gWT						S	nonWT		A1073A(gcc/gcG)					S	gWT		NA	gWT		T373T(acc/acT)D518G(gat/gGt)	NA	gWT
odir-3		non-MDR	H37Rv-like	4.8	ungrouped	pos	M	36	30-39	Retreatment	City	BACTEC	S	gWT						S	S	gWT				S	gWT						S	gWT							NA	gWT		NA	gWT			NA	gWT
odir-35		non-MDR	H37Rv-like	4.8	ungrouped	pos	M	36	30-39	Retreatment	Village	BACTEC	R	gWT						S	S	gWT				R	gWT						S	gWT							NA	gWT		NA	nonWT	G247G(ggc/ggT)	-98G/TP177L(ccc/cTc)	NA	gWT
odir-451		non-MDR	H37Rv-like	4.8	group_7	neg	M	48	40-49	New case	Village	BACTEC	S	gWT						S	S	gWT		T667M(acg/aTg)		S	gWT						S	gWT							S	gWT		NA	gWT			NA	gWT
odir-485		non-MDR	H37Rv-like	4.7	ungrouped	neg	M	38	30-39	New case	NA	BACTEC	R	R	S315T(agc/aCc)					S	S	gWT				S	gWT						S	nonWT		A1073A(gcc/gcG)			R302R(cgg/cgA)		S	gWT		NA	gWT		T373T(acc/acT)	NA	gWT
odir-5175		non-MDR	H37Rv-like	4.8	ungrouped	neg	M	62	50≤	New case	Village	BACTEC	S	gWT						S	S	gWT				S	gWT						S	gWT							NA	gWT		NA	gWT			NA	gWT
odir-5307		non-MDR	H37Rv-like	4.8	ungrouped	neg	F	48	40-49	Retreatment	Village	LJ	R	gWT						S	S	gWT				R	gWT						S	gWT							NA	gWT		NA	gWT		A398V(gcc/gTc)	NA	gWT
odir-V334		non-MDR	H37Rv-like	4.8	ungrouped	neg	F	72	50≤	New case	Village	BACTEC & LJ	S	gWT						S	NA	gWT				S	nonWT		1260G/A	V189L(gtg/Ttg)			S	gWT							S	gWT		NA	gWT			NA	nonWT
odir-V529		non-MDR	H37Rv-like	4.8	ungrouped	neg	M	57	50≤	New case	Village	BACTEC & LJ	S	gWT						S	NA	gWT				S	gWT						S	gWT							S	gWT		NA	gWT			NA	gWT
odir-1666		non-MDR	Haarlem	4.1.2.1	ungrouped	neg	F	32	30-39	New case	Village	BACTEC	S	R		-15C/T				S	S	gWT				S	nonWT			del4408116_G-106G/A			S	gWT							S	R	ins2288779i1	NA	gWT			NA	gWT
odir-1708		non-MDR	Haarlem	4.1.2.1	ungrouped	pos	M	31	30-39	New Case	Village	BACTEC	S	gWT						S	NA	gWT				S	gWT						S	gWT							S	gWT		NA	gWT			NA	gWT
odir-1801		non-MDR	Haarlem	4.1.2.1	ungrouped	neg	M	60	50≤	New case	City	BACTEC	S	gWT						S	S	nonWT	S100S(tcg/tcA)			S	gWT						S	gWT							S	gWT		NA	gWT			NA	gWT
odir-1810		non-MDR	Haarlem	4.1.2.1	ungrouped	neg	M	47	40-49	New case	Village	BACTEC	S	gWT						S	S	gWT				S	gWT						S	gWT							S	gWT		NA	gWT			NA	gWT
odir-1839		non-MDR	Haarlem	4.1.2	ungrouped	pos	F	37	30-39	New case	Village	BACTEC	S	gWT						S	S	gWT				S	gWT						S	gWT							S	gWT		NA	gWT		K596N(aag/aaC)	NA	gWT
odir-1878		non-MDR	Haarlem	4.1.2.1	ungrouped	pos	M	46	40-49	New case	Village	BACTEC	S	gWT						S	neg	gWT				S	gWT						S	gWT							S	gWT		NA	gWT			NA	gWT
odir-1880		non-MDR	Haarlem	4.1.2.1	ungrouped	pos	F	29	≤30	New case	Village	BACTEC	S	gWT						S	S	gWT				S	gWT						S	gWT							S	gWT		NA	gWT			NA	gWT
odir-19		non-MDR	Haarlem	4.1.2	ungrouped	neg	M	54	50≤	New case	Village	BACTEC	R	nonWT	M105I(atg/atA)					S	S	gWT		V298V(gtg/gtA)		S	gWT						S	nonWT	T718I(acc/aTc)	V618M(gtg/Atg)					NA	gWT		NA	gWT			NA	gWT
odir-1938		non-MDR	Haarlem	4.1.2.1	ungrouped	neg	M	45	40-49	New case	Village	BACTEC	S	gWT						S	S	gWT				S	gWT						S	gWT							S	R	ins2288779i1	NA	gWT			NA	gWT
odir-1975		non-MDR	Haarlem	4.1.2	ungrouped	neg	F	42	40-49	New case	Village	BACTEC & LJ	S	gWT						R	R	R	S450L(tcg/tTg)	V298V(gtg/gtA)	E141E(gag/gaA)	S	gWT						S	gWT							S	gWT		S	gWT			S	gWT
odir-208		non-MDR	Haarlem	4.1.2.1	ungrouped	neg	M	58	50≤	Retreatment	NA	BACTEC	R	nonWT	-1A/C				T19A(acc/Gcc)	S	S	gWT				R	gWT						S	gWT							S	gWT		NA	gWT			NA	gWT
odir-219		non-MDR	Haarlem	4.1.2.1	ungrouped	neg	M	55	50≤	Retreatment	NA	BACTEC	S	gWT						S	S	gWT				R	gWT						S	gWT							S	gWT		NA	gWT			NA	gWT
odir-32		non-MDR	Haarlem	4.1.2.1	ungrouped	neg	M	22	≤30	New case	Village	BACTEC	S	gWT						S	S	gWT				R	gWT						S	nonWT			A224A(gcg/gcA)				NA	gWT		NA	gWT			NA	gWT
odir-3985		non-MDR	Haarlem	4.1.2.1	ungrouped	neg	M	20	≤30	New case	Village	BACTEC & LJ	S	gWT						R	R	gWT				S	gWT						S	gWT							R	gWT		R	R	D94G(gac/gGc)		S	nonWT
odir-6		non-MDR	Haarlem	4.1.2.1	ungrouped	neg	M	33	30-39	New case	Village	BACTEC	S	gWT						S	S	gWT		V1130V(gtg/gtA)		R	gWT						S	gWT							S	gWT		NA	gWT			NA	R
odir-V390		non-MDR	Haarlem	4.1.2.1	ungrouped	neg	M	43	40-49	New case	Village	BACTEC & LJ	S	gWT						S	NA	nonWT	S100S(tcg/tcA)			R	nonWT			A138E(gcg/gAg)			S	gWT							R	gWT		NA	gWT			NA	gWT
odir-1698		M/XDR	LAM	4.3.3	ungrouped	neg	M	46	40-49	New case	NA	BACTEC & LJ	R	R	S315T(agc/aCc)	-15C/T				R	R	R	S450L(tcg/tTg)L731P(ctg/cCg)			R	R		514A/C	-123G/T			S	R		Y319S(tat/tCt)					R	gWT		NA	gWT			NA	gWT
odir-1905		M/XDR	LAM	4.3.3	ungrouped	neg	M	78	50≤	New case	City	BACTEC & LJ	R	R	S315T(agc/aCc)	-15C/T				R	R	R	S450L(tcg/tTg)	G433A(ggc/gCc)		R	R		514A/C1401A/G				R	R		Y319S(tat/tCt)					R	R	L172R(ctg/cGg)	S	gWT			R	R
odir-25		M/XDR	LAM	4.3.3	ungrouped	pos	M	28	≤30	Retreatment	Village	BACTEC & LJ	R	R	S315T(agc/aCc)	-15C/T				R	R	R	H445N(cac/Aac)S450L(tcg/tTg)	G433A(ggc/gCc)		R	R		514A/C				S	R		Y319S(tat/tCt)			L1039L(ctg/ctA)		NA	R	T100P(acc/Ccc)	S	gWT			R	R
odir-411		M/XDR	LAM	4.3.3	ungrouped	pos	M	40	40-49	New case	Village	BACTEC & LJ	R	R	S315T(agc/aCc)	-15C/T				R	neg	R	S450L(tcg/tTg)L731P(ctg/cCg)			R	R		514A/C	-123G/T			R	R		Y319S(tat/tCt)					S	gWT		NA	gWT			NA	gWT
odir-4472		non-MDR	LAM	4.3.3	ungrouped	pos	F	44	40-49	New case	City	BACTEC & LJ	R	R	S315T(agc/aCc)	-15C/T				S	S	gWT				R	R		514A/C				S	R		M306I(atg/atA)					NA	gWT		S	gWT			S	gWT
odir-4641		non-MDR	LAM	4.3.3	ungrouped	neg	F	34	30-39	New case	Village	BACTEC & LJ	R	R	S315T(agc/aCc)	-15C/T				S	neg	gWT				R	R		514A/C				R	R		G406C(ggc/Tgc)					NA	gWT		R	gWT			S	gWT
odir-1		non-MDR	LAM	4.3.3	ungrouped	neg	M	54	50≤	Retreatment	Village	BACTEC & LJ	R	R		-15C/T				R	R	gWT				R	nonWT			G28E(gga/gAa)			S	nonWT	I155V(ata/Gta)						NA	gWT		S	gWT			S	gWT
odir-1651		M/XDR	LAM	4.3.3	ungrouped	pos	M	41	40-49	New case	City	BACTEC & LJ	R	R	S315T(agc/aCc)					R	neg	R	Q19R(caa/cGa)S450W(tcg/tGg)			R	R	K43R(aag/aGg)					R	R		M306I(atg/atA)					NA	R	V9G(gtg/gGg)	S	gWT			S	gWT
odir-1675		non-MDR	LAM	4.3.3	ungrouped	neg	M	55	50≤	New case	Village	BACTEC	S	gWT						S	S	gWT				S	gWT						S	gWT							S	gWT		NA	gWT			NA	gWT
odir-1705		non-MDR	LAM	4.3.4.2	ungrouped	neg	F	90	50≤	New case	City	BACTEC	S	gWT						S	S	gWT				S	gWT						S	nonWT				T611M(acg/aTg)			S	gWT		NA	gWT		S274G(agc/Ggc)	NA	gWT
odir-1737		non-MDR	LAM	4.3.3	ungrouped	neg	F	25	≤30	New case	City	BACTEC	S	gWT						S	S	gWT				S	gWT						S	gWT							S	gWT		NA	gWT			NA	nonWT
odir-1738		non-MDR	LAM	4.3.3	ungrouped	pos	M	34	30-39	New case	NA	BACTEC	S	gWT						S	S	gWT				S	gWT						S	gWT							S	gWT		NA	gWT			NA	gWT
odir-1770		non-MDR	LAM	4.3.3	ungrouped	pos	M	40	40-49	New case	Village	BACTEC	S	gWT						S	S	gWT				S	nonWT			A161A(gcc/gcG)			S	nonWT					Y328Y(tac/taT)		S	gWT		NA	gWT			NA	gWT
odir-1907		non-MDR	LAM	4.3.3	ungrouped	neg	M	57	50≤	New case	Village	BACTEC	R	R	S315T(agc/aCc)					S	S	gWT				S	gWT						S	gWT							S	gWT		NA	gWT			NA	gWT
odir-1914		M/XDR	LAM	4.3.4.2	ungrouped	neg	M	75	50≤	New case	City	BACTEC & LJ	R	R	L472L(cta/ctG)S315T(agc/aCc)					R	R	R	S450L(tcg/tTg)	I491V(atc/Gtc)		S	nonWT			R137W(cgg/Tgg)			S	R		M306I(atg/atT)		T611M(acg/aTg)			S	gWT		S	gWT			S	R
odir-1931		M/XDR	LAM	4.3.3	ungrouped	neg	M	43	40-49	Retreatment	Village	BACTEC & LJ	R	R	S315T(agc/aCc)			S94A(tcg/Gcg)		R	R	R	S450L(tcg/tTg)	V483G(gtg/gGg)		R	R		517C/T				S	R		M306I(atg/atA)					S	gWT		S	gWT			S	R
odir-2005		non-MDR	LAM	4.3.3	ungrouped	neg	M	52	50≤	New case	Village	BACTEC	S	gWT						S	S	gWT				S	gWT						S	gWT							S	gWT		NA	gWT			NA	gWT
odir-248		non-MDR	LAM	4.3.3	ungrouped	neg	F	44	40-49	New case	Village	BACTEC	S	gWT						S	S	gWT				S	gWT						S	nonWT	L262L(ttg/Ctg)						S	gWT		NA	gWT			NA	gWT
odir-301		non-MDR	LAM	4.3.3	ungrouped	neg	M	25	≤30	New case	Village	BACTEC	S	gWT						S	neg	gWT				S	gWT						S	gWT							S	gWT		NA	gWT			NA	gWT
odir-412		M/XDR	LAM	4.3.4.2	ungrouped	neg	M	42	40-49	New case	NA	BACTEC & LJ	R	R	L472L(cta/ctG)S315T(agc/aCc)					R	R	R	S450L(tcg/tTg)	I491V(atc/Gtc)		R	nonWT			R137W(cgg/Tgg)			S	R		M306I(atg/atT)		T611M(acg/aTg)			S	gWT		S	gWT			S	gWT
odir-5562		non-MDR	LAM	4.3.4.1	ungrouped	neg	F	24	≤30	Retreatment	Village	LJ	S	gWT						S	neg	gWT		S138S(tcg/tcA)		S	gWT						S	gWT							NA	gWT		S	gWT			S	gWT
odir-5452		M/XDR	Ural	4.2.1	ungrouped	neg	M	42	40-49	Retreatment	City	BACTEC & LJ	R	R	S315T(agc/aCc)			I25I(atc/atA)		R	R	R	S441L(tcg/tTg)			R	nonWT			G30D(ggt/gAt)			R	nonWT	P918L(ccg/cTg)	P167P(ccg/ccT)					NA	R	R121R(cgg/Agg)	S	gWT		E501D(gaa/gaC)	S	gWT
odir-1701		non-MDR	Ural	4.2.1	ungrouped	neg	F	23	≤30	New case	Village	BACTEC	S	gWT						S	neg	gWT				S	gWT						S	nonWT				D338D(gac/gaT)			S	gWT		NA	gWT			NA	gWT
odir-1755		non-MDR	Ural	4.2.1	ungrouped	pos	M	49	40-49	New case	Village	BACTEC	S	gWT						S	S	gWT			Y341Y(tac/taT)	S	nonWT			del4407714_T			S	gWT							S	gWT		NA	gWT			NA	gWT
odir-1766		non-MDR	Ural	4.2.1	ungrouped	neg	M	38	30-39	New case	Village	BACTEC	S	nonWT			P7L(ccc/cTc)			S	S	gWT				S	gWT						S	gWT							S	gWT		NA	nonWT	T187T(acc/acT)		NA	gWT
odir-1775		non-MDR	Ural	4.2.1	ungrouped	pos	M	38	30-39	New case	Village	BACTEC	S	gWT						S	S	gWT				S	nonWT		268T/C				S	gWT							S	gWT		NA	gWT			NA	nonWT
odir-1823		non-MDR	Ural	4.2.1	ungrouped	neg	M	43	40-49	New case	NA	BACTEC	S	gWT						S	R	gWT			Y341Y(tac/taT)	S	nonWT			del4407714_T			S	gWT							S	gWT		NA	gWT			NA	gWT
odir-1903		M/XDR	Ural	4.2.1	ungrouped	neg	M	36	30-39	New case	City	BACTEC & LJ	R	R	S315T(agc/aCc)	-15C/T				R	R	R	D435V(gac/gTc)			R	R	K88R(aag/aGg)	1401A/G				R	R	-43G/C	G406S(ggc/Agc)					R	gWT		S	gWT			R	R
odir-1974		non-MDR	Ural	4.2.1	ungrouped	neg	F	26	≤30	New case	Village	BACTEC	S	gWT						S	S	gWT				S	gWT						S	nonWT		T1027T(acg/acA)					S	gWT		NA	gWT			NA	gWT
odir-277		non-MDR	Ural	4.2.1	ungrouped	neg	M	43	40-49	New case	Village	BACTEC	S	gWT						S	S	gWT				S	nonWT					ins1406601i1	R	gWT							S	gWT		NA	gWT			NA	gWT
odir-30		non-MDR	Ural	4.2.1	ungrouped	neg	M	49	40-49	New case	Village	LJ	S	gWT						S	S	gWT			Y341Y(tac/taT)	R	nonWT			del4407714_T			S	gWT							NA	gWT		NA	gWT			NA	gWT
odir-4459		M/XDR	Ural	4.2.1	ungrouped	pos	M	56	50≤	Retreatment	City	BACTEC & LJ	R	R	S315T(agc/aCc)	-15C/T				R	NA	R	S450L(tcg/tTg)	V483A(gtg/gCg)		R	R	K88R(aag/aGg)	1401A/G				R	R		M306V(atg/Gtg)T1027T(acg/acA)				A181T(gca/Aca)	NA	R	W68G(tgg/Ggg)	R	R	S91P(tcg/Ccg)		R	R
[truncated: 27 more columns]

## Sheet: Appendix 1 Table 3
Article DOI: Article DOI: https://doi.org/10.3201/eid2603.190525
Multidrug- and Extensively Drug-Resistant Mycobacterium tuberculosis Beijing Clades, Ukraine, 2015
Appendix 1 Table 3. Phylogenetic variants identified in all isolates of a particular MTBC genotype and not related to resistance*
H37Rv Pos.	Gene	Associated to genotype	Polymorphism
7362	Rv0006	non H37Rv_lab_strain	E21Q (gag/Cag)
7585	Rv0006	non H37Rv-like	S95T (agc/aCc)
8040	Rv0006	LAM (subgroup)	G247S (ggc/Agc)
9304	Rv0006	non H37Rv-like	G668D (ggc/gAc)
575679	Rv0486	Haarlem	N111S (aac/aGc)
575907	Rv0486	Beijing modern	A187V (gca/gTa)
760115	Rv0667	Haarlem	D103D (gac/gaT)
763031	Rv0667	non Euro-American (nonlineage 4)	A1075A (gct/gcC)
764995	Rv0668	LAM	A542A (gcc/gcG)
765150	Rv0668	Ghana, Haarlem, X-type	G594E (ggg/gAg)
766645	Rv0668	Beijing Central Asia	E1092D (gaa/gaC)
781395	Intergenic	non H37Rv_lab_strain	781395 t/c
1474001	Rvnr02	H37Rv-like (subgroup)	344 c/t
1917972	Rv1694	non H37Rv_lab_strain	L11L (cta/ctG)
1930028	Rv1704c	Haarlem	R477G (cgt/Ggt)
1931179	Rv1704c	non H37Rv_lab_strain	R93L (cgg/cTg)
1931219	Rv1704c	Haarlem (subgroup)	L80L(ctg/Ttg)
2154724	Rv1908c	non Euro-American (nonlineage 4)	R463L (cgg/cTg)
2156196	Rv1909c	LAM (subgroup)	L133L(cta/Tta)
2518919	Rv2245	LAM (subgroup)	G269S (ggt/Agt)
2746340	Rv2447	LAM (subgroup)	A420V(gcg/gTg)
3073868	Rv2764c	LAM	T202A (acc/Gcc)
4238675	Rv3792	Beijing Central Asia	G248G (ggc/ggT)
4239298	Rv3792	Haarlem	A456V (gcc/gTc)
4242643	Rv3793	non H37Rv_lab_strain	R927R (cgc/cgT)
4242803	Rv3793	Ghana, Haarlem, X-type	V981L (gtg/Ctg)
4243346	Rv3794	Beijing W148	Q38Q (caa/caG)
4243460	Rv3794	Beijing	C76C (tgc/tgT)
4326474	Rv3854c	Beijing ancestral 2	P334A (ccg/Gcg)
4407588	Rv3919c	non Euro-American (nonlineage 4)	A205A (gca/gcG)
4407927	Rv3919c	Beijing	E92D (gaa/gaC)
4408156	Rv3919c	LAM	L16R (ctt/cGt)
4408213	Intergenic	Ural	4408213 g/a
1931219	Rv1704c	Haarlem	L80L (ctg/Ttg)
“Subgroup” indicates likely phylogenetic marker of a genotype-specific subgroup, not found in all isolates of the respective genotype in our study cohort. MTBC, Mycobacterium tuberculosis complex.

## Sheet: Appendix 1 Table 4
Multidrug- and Extensively Drug-Resistant Mycobacterium tuberculosis Beijing Clades, Ukraine, 2015
Appendix 1 Table 4. Contact tracing of tuberculosis case-patients infected with a Ukraine outbreak strain
Index case ID	Case type	Concurrent condition	Contact (ID)
odir-1636	New case	HIV	Close neighborhood (odir-5192)
odir-1800	New case	No	Close family MDR TB/HIV (not sampled)
odir-3839	Retreatment	HIV	Close family MDR TB (not sampled)
odir-1721	Retreatment	HIV	Close family MDR TB (not sampled)
odir-1606	Retreatment	Psychiatric disease	Psych. hospital contact (odir-1746, odir-1747)
odir-1746	Retreatment	Psychiatric disease	Psych. hospital contact (odir-1747, odir-1606)
odir-1747	Retreatment	Psychiatric disease	Psych. hospital contact (odir-1746, odir-1606)
odir-5192	Retreatment	No	Close neighborhood (odir-1636)
